# Supplementary material for: Profiling of cocaine using ratios of GC-MS peaks
Source: Sci Rep. 2017 Sep 14;7:11646. doi: 10.1038/s41598-017-12042-x (PMC5599637; doi:10.1038/s41598-017-12042-x)
Supplement: Supplementary file 2 — Supplementary tables [file 41598_2017_12042_MOESM2_ESM.xlsx]

## Sheet: Table.S1.samples.pr.group
Group	Dataset	samples
A	Validation	10
B	Validation	10
C	Training	10
D	Training	10
E	Training	10
F	Training	4
G	Training	4
H	Training	10
I	Training	8
J	Training	8
K	Training	4
L	Training	4
M	Validation	4
N	Validation	8
P	Validation	8
Q	Validation	4
R	Validation	6
S	Validation	8
T	Validation	6
U	Validation	4
AA	Training	4
AB	Training	6
AC	Training	4
AD	Training	4
AE	Training	4
AF	Training	6
AH	Training	4
AI	Training	6
AK	Training	4
AL	Training	6
AM	Training	6
AN	Training	4
AO	Training	4
AP	Training	4
AQ	Training	4
AR	Training	4
AS	Training	4
AT	Training	6
Other	Training	124

## Sheet: Table.S2.pair.information
Profile.x	Profile.y	dataset	linked	n
A	A	Validation data	linked	45
A	B	Validation data	unlinked	100
A	M	Validation data	unlinked	40
A	N	Validation data	unlinked	80
A	P	Validation data	unlinked	80
A	Q	Validation data	unlinked	40
A	R	Validation data	unlinked	60
A	S	Validation data	unlinked	80
A	T	Validation data	unlinked	60
A	U	Validation data	unlinked	40
B	B	Validation data	linked	45
B	M	Validation data	unlinked	40
B	N	Validation data	unlinked	80
B	P	Validation data	unlinked	80
B	Q	Validation data	unlinked	40
B	R	Validation data	unlinked	60
B	S	Validation data	unlinked	80
B	T	Validation data	unlinked	60
B	U	Validation data	unlinked	40
C	C	Training data	linked	45
C	D	Training data	unlinked	100
C	E	Training data	unlinked	100
C	F	Training data	unlinked	40
C	G	Training data	unlinked	40
C	H	Training data	unlinked	100
C	I	Training data	unlinked	80
C	J	Training data	unlinked	80
C	K	Training data	unlinked	40
C	L	Training data	unlinked	40
C	AA	Training data	unlinked	40
C	AB	Training data	unlinked	60
C	AC	Training data	unlinked	40
C	AD	Training data	unlinked	40
C	AE	Training data	unlinked	40
C	AF	Training data	unlinked	60
C	AH	Training data	unlinked	40
C	AI	Training data	unlinked	60
C	AK	Training data	unlinked	40
C	AL	Training data	unlinked	60
C	AM	Training data	unlinked	60
C	AN	Training data	unlinked	40
C	AO	Training data	unlinked	40
C	AP	Training data	unlinked	40
C	AQ	Training data	unlinked	40
C	AR	Training data	unlinked	40
C	AS	Training data	unlinked	40
C	AT	Training data	unlinked	60
D	D	Training data	linked	45
D	E	Training data	unlinked	100
D	F	Training data	unlinked	40
D	G	Training data	unlinked	40
D	H	Training data	unlinked	100
D	I	Training data	unlinked	80
D	J	Training data	unlinked	80
D	K	Training data	unlinked	40
D	L	Training data	unlinked	40
D	AA	Training data	unlinked	40
D	AB	Training data	unlinked	60
D	AC	Training data	unlinked	40
D	AD	Training data	unlinked	40
D	AE	Training data	unlinked	40
D	AF	Training data	unlinked	60
D	AH	Training data	unlinked	40
D	AI	Training data	unlinked	60
D	AK	Training data	unlinked	40
D	AL	Training data	unlinked	60
D	AM	Training data	unlinked	60
D	AN	Training data	unlinked	40
D	AO	Training data	unlinked	40
D	AP	Training data	unlinked	40
D	AQ	Training data	unlinked	40
D	AR	Training data	unlinked	40
D	AS	Training data	unlinked	40
D	AT	Training data	unlinked	60
E	E	Training data	linked	45
E	F	Training data	unlinked	40
E	G	Training data	unlinked	40
E	H	Training data	unlinked	100
E	I	Training data	unlinked	80
E	J	Training data	unlinked	80
E	K	Training data	unlinked	40
E	L	Training data	unlinked	40
E	AA	Training data	unlinked	40
E	AB	Training data	unlinked	60
E	AC	Training data	unlinked	40
E	AD	Training data	unlinked	40
E	AE	Training data	unlinked	40
E	AF	Training data	unlinked	60
E	AH	Training data	unlinked	40
E	AI	Training data	unlinked	60
E	AK	Training data	unlinked	40
E	AL	Training data	unlinked	60
E	AM	Training data	unlinked	60
E	AN	Training data	unlinked	40
E	AO	Training data	unlinked	40
E	AP	Training data	unlinked	40
E	AQ	Training data	unlinked	40
E	AR	Training data	unlinked	40
E	AS	Training data	unlinked	40
E	AT	Training data	unlinked	60
F	F	Training data	linked	6
F	G	Training data	unlinked	16
F	H	Training data	unlinked	40
F	I	Training data	unlinked	32
F	J	Training data	unlinked	32
F	K	Training data	unlinked	16
F	L	Training data	unlinked	16
F	AA	Training data	unlinked	16
F	AB	Training data	unlinked	24
F	AC	Training data	unlinked	16
F	AD	Training data	unlinked	16
F	AE	Training data	unlinked	16
F	AF	Training data	unlinked	24
F	AH	Training data	unlinked	16
F	AI	Training data	unlinked	24
F	AK	Training data	unlinked	16
F	AL	Training data	unlinked	24
F	AM	Training data	unlinked	24
F	AN	Training data	unlinked	16
F	AO	Training data	unlinked	16
F	AP	Training data	unlinked	16
F	AQ	Training data	unlinked	16
F	AR	Training data	unlinked	16
F	AS	Training data	unlinked	16
F	AT	Training data	unlinked	24
G	G	Training data	linked	6
G	H	Training data	unlinked	40
G	I	Training data	unlinked	32
G	J	Training data	unlinked	32
G	K	Training data	unlinked	16
G	L	Training data	unlinked	16
G	AA	Training data	unlinked	16
G	AB	Training data	unlinked	24
G	AC	Training data	unlinked	16
G	AD	Training data	unlinked	16
G	AE	Training data	unlinked	16
G	AF	Training data	unlinked	24
G	AH	Training data	unlinked	16
G	AI	Training data	unlinked	24
G	AK	Training data	unlinked	16
G	AL	Training data	unlinked	24
G	AM	Training data	unlinked	24
G	AN	Training data	unlinked	16
G	AO	Training data	unlinked	16
G	AP	Training data	unlinked	16
G	AQ	Training data	unlinked	16
G	AR	Training data	unlinked	16
G	AS	Training data	unlinked	16
G	AT	Training data	unlinked	24
H	H	Training data	linked	45
H	I	Training data	unlinked	80
H	J	Training data	unlinked	80
H	K	Training data	unlinked	40
H	L	Training data	unlinked	40
H	AA	Training data	unlinked	40
H	AB	Training data	unlinked	60
H	AC	Training data	unlinked	40
H	AD	Training data	unlinked	40
H	AE	Training data	unlinked	40
H	AF	Training data	unlinked	60
H	AH	Training data	unlinked	40
H	AI	Training data	unlinked	60
H	AK	Training data	unlinked	40
H	AL	Training data	unlinked	60
H	AM	Training data	unlinked	60
H	AN	Training data	unlinked	40
H	AO	Training data	unlinked	40
H	AP	Training data	unlinked	40
H	AQ	Training data	unlinked	40
H	AR	Training data	unlinked	40
H	AS	Training data	unlinked	40
H	AT	Training data	unlinked	60
I	I	Training data	linked	28
I	J	Training data	unlinked	64
I	K	Training data	unlinked	32
I	L	Training data	unlinked	32
I	AA	Training data	unlinked	32
I	AB	Training data	unlinked	48
I	AC	Training data	unlinked	32
I	AD	Training data	unlinked	32
I	AE	Training data	unlinked	32
I	AF	Training data	unlinked	48
I	AH	Training data	unlinked	32
I	AI	Training data	unlinked	48
I	AK	Training data	unlinked	32
I	AL	Training data	unlinked	48
I	AM	Training data	unlinked	48
I	AN	Training data	unlinked	32
I	AO	Training data	unlinked	32
I	AP	Training data	unlinked	32
I	AQ	Training data	unlinked	32
I	AR	Training data	unlinked	32
I	AS	Training data	unlinked	32
I	AT	Training data	unlinked	48
J	J	Training data	linked	28
J	K	Training data	unlinked	32
J	L	Training data	unlinked	32
J	AA	Training data	unlinked	32
J	AB	Training data	unlinked	48
J	AC	Training data	unlinked	32
J	AD	Training data	unlinked	32
J	AE	Training data	unlinked	32
J	AF	Training data	unlinked	48
J	AH	Training data	unlinked	32
J	AI	Training data	unlinked	48
J	AK	Training data	unlinked	32
J	AL	Training data	unlinked	48
J	AM	Training data	unlinked	48
J	AN	Training data	unlinked	32
J	AO	Training data	unlinked	32
J	AP	Training data	unlinked	32
J	AQ	Training data	unlinked	32
J	AR	Training data	unlinked	32
J	AS	Training data	unlinked	32
J	AT	Training data	unlinked	48
K	K	Training data	linked	6
K	L	Training data	unlinked	16
K	AA	Training data	unlinked	16
K	AB	Training data	unlinked	24
K	AC	Training data	unlinked	16
K	AD	Training data	unlinked	16
K	AE	Training data	unlinked	16
K	AF	Training data	unlinked	24
K	AH	Training data	unlinked	16
K	AI	Training data	unlinked	24
K	AK	Training data	unlinked	16
K	AL	Training data	unlinked	24
K	AM	Training data	unlinked	24
K	AN	Training data	unlinked	16
K	AO	Training data	unlinked	16
K	AP	Training data	unlinked	16
K	AQ	Training data	unlinked	16
K	AR	Training data	unlinked	16
K	AS	Training data	unlinked	16
K	AT	Training data	unlinked	24
L	L	Training data	linked	6
L	AA	Training data	unlinked	16
L	AB	Training data	unlinked	24
L	AC	Training data	unlinked	16
L	AD	Training data	unlinked	16
L	AE	Training data	unlinked	16
L	AF	Training data	unlinked	24
L	AH	Training data	unlinked	16
L	AI	Training data	unlinked	24
L	AK	Training data	unlinked	16
L	AL	Training data	unlinked	24
L	AM	Training data	unlinked	24
L	AN	Training data	unlinked	16
L	AO	Training data	unlinked	16
L	AP	Training data	unlinked	16
L	AQ	Training data	unlinked	16
L	AR	Training data	unlinked	16
L	AS	Training data	unlinked	16
L	AT	Training data	unlinked	24
M	M	Validation data	linked	6
M	N	Validation data	unlinked	32
M	P	Validation data	unlinked	32
M	Q	Validation data	unlinked	16
M	R	Validation data	unlinked	24
M	S	Validation data	unlinked	32
M	T	Validation data	unlinked	24
M	U	Validation data	unlinked	16
N	N	Validation data	linked	28
N	P	Validation data	unlinked	64
N	Q	Validation data	unlinked	32
N	R	Validation data	unlinked	48
N	S	Validation data	unlinked	64
N	T	Validation data	unlinked	48
N	U	Validation data	unlinked	32
P	P	Validation data	linked	28
P	Q	Validation data	unlinked	32
P	R	Validation data	unlinked	48
P	S	Validation data	unlinked	64
P	T	Validation data	unlinked	48
P	U	Validation data	unlinked	32
Q	Q	Validation data	linked	6
Q	R	Validation data	unlinked	24
Q	S	Validation data	unlinked	32
Q	T	Validation data	unlinked	24
Q	U	Validation data	unlinked	16
R	R	Validation data	linked	15
R	S	Validation data	unlinked	48
R	T	Validation data	unlinked	36
R	U	Validation data	unlinked	24
S	S	Validation data	linked	28
S	T	Validation data	unlinked	48
S	U	Validation data	unlinked	32
T	T	Validation data	linked	15
T	U	Validation data	unlinked	24
U	U	Validation data	linked	6
AA	AA	Training data	linked	6
AA	AB	Training data	unlinked	24
AA	AC	Training data	unlinked	16
AA	AD	Training data	unlinked	16
AA	AE	Training data	unlinked	16
AA	AF	Training data	unlinked	24
AA	AH	Training data	unlinked	16
AA	AI	Training data	unlinked	24
AA	AK	Training data	unlinked	16
AA	AL	Training data	unlinked	24
AA	AM	Training data	unlinked	24
AA	AN	Training data	unlinked	16
AA	AO	Training data	unlinked	16
AA	AP	Training data	unlinked	16
AA	AQ	Training data	unlinked	16
AA	AR	Training data	unlinked	16
AA	AS	Training data	unlinked	16
AA	AT	Training data	unlinked	24
AB	AB	Training data	linked	15
AB	AC	Training data	unlinked	24
AB	AD	Training data	unlinked	24
AB	AE	Training data	unlinked	24
AB	AF	Training data	unlinked	36
AB	AH	Training data	unlinked	24
AB	AI	Training data	unlinked	36
AB	AK	Training data	unlinked	24
AB	AL	Training data	unlinked	36
AB	AM	Training data	unlinked	36
AB	AN	Training data	unlinked	24
AB	AO	Training data	unlinked	24
AB	AP	Training data	unlinked	24
AB	AQ	Training data	unlinked	24
AB	AR	Training data	unlinked	24
AB	AS	Training data	unlinked	24
AB	AT	Training data	unlinked	36
AC	AC	Training data	linked	6
AC	AD	Training data	unlinked	16
AC	AE	Training data	unlinked	16
AC	AF	Training data	unlinked	24
AC	AH	Training data	unlinked	16
AC	AI	Training data	unlinked	24
AC	AK	Training data	unlinked	16
AC	AL	Training data	unlinked	24
AC	AM	Training data	unlinked	24
AC	AN	Training data	unlinked	16
AC	AO	Training data	unlinked	16
AC	AP	Training data	unlinked	16
AC	AQ	Training data	unlinked	16
AC	AR	Training data	unlinked	16
AC	AS	Training data	unlinked	16
AC	AT	Training data	unlinked	24
AD	AD	Training data	linked	6
AD	AE	Training data	unlinked	16
AD	AF	Training data	unlinked	24
AD	AH	Training data	unlinked	16
AD	AI	Training data	unlinked	24
AD	AK	Training data	unlinked	16
AD	AL	Training data	unlinked	24
AD	AM	Training data	unlinked	24
AD	AN	Training data	unlinked	16
AD	AO	Training data	unlinked	16
AD	AP	Training data	unlinked	16
AD	AQ	Training data	unlinked	16
AD	AR	Training data	unlinked	16
AD	AS	Training data	unlinked	16
AD	AT	Training data	unlinked	24
AE	AE	Training data	linked	6
AE	AF	Training data	unlinked	24
AE	AH	Training data	unlinked	16
AE	AI	Training data	unlinked	24
AE	AK	Training data	unlinked	16
AE	AL	Training data	unlinked	24
AE	AM	Training data	unlinked	24
AE	AN	Training data	unlinked	16
AE	AO	Training data	unlinked	16
AE	AP	Training data	unlinked	16
AE	AQ	Training data	unlinked	16
AE	AR	Training data	unlinked	16
AE	AS	Training data	unlinked	16
AE	AT	Training data	unlinked	24
AF	AF	Training data	linked	15
AF	AH	Training data	unlinked	24
AF	AI	Training data	unlinked	36
AF	AK	Training data	unlinked	24
AF	AL	Training data	unlinked	36
AF	AM	Training data	unlinked	36
AF	AN	Training data	unlinked	24
AF	AO	Training data	unlinked	24
AF	AP	Training data	unlinked	24
AF	AQ	Training data	unlinked	24
AF	AR	Training data	unlinked	24
AF	AS	Training data	unlinked	24
AF	AT	Training data	unlinked	36
AH	AH	Training data	linked	6
AH	AI	Training data	unlinked	24
AH	AK	Training data	unlinked	16
AH	AL	Training data	unlinked	24
AH	AM	Training data	unlinked	24
AH	AN	Training data	unlinked	16
AH	AO	Training data	unlinked	16
AH	AP	Training data	unlinked	16
AH	AQ	Training data	unlinked	16
AH	AR	Training data	unlinked	16
AH	AS	Training data	unlinked	16
AH	AT	Training data	unlinked	24
AI	AI	Training data	linked	15
AI	AK	Training data	unlinked	24
AI	AL	Training data	unlinked	36
AI	AM	Training data	unlinked	36
AI	AN	Training data	unlinked	24
AI	AO	Training data	unlinked	24
AI	AP	Training data	unlinked	24
AI	AQ	Training data	unlinked	24
AI	AR	Training data	unlinked	24
AI	AS	Training data	unlinked	24
AI	AT	Training data	unlinked	36
AK	AK	Training data	linked	6
AK	AL	Training data	unlinked	24
AK	AM	Training data	unlinked	24
AK	AN	Training data	unlinked	16
AK	AO	Training data	unlinked	16
AK	AP	Training data	unlinked	16
AK	AQ	Training data	unlinked	16
AK	AR	Training data	unlinked	16
AK	AS	Training data	unlinked	16
AK	AT	Training data	unlinked	24
AL	AL	Training data	linked	15
AL	AM	Training data	unlinked	36
AL	AN	Training data	unlinked	24
AL	AO	Training data	unlinked	24
AL	AP	Training data	unlinked	24
AL	AQ	Training data	unlinked	24
AL	AR	Training data	unlinked	24
AL	AS	Training data	unlinked	24
AL	AT	Training data	unlinked	36
AM	AM	Training data	linked	15
AM	AN	Training data	unlinked	24
AM	AO	Training data	unlinked	24
AM	AP	Training data	unlinked	24
AM	AQ	Training data	unlinked	24
AM	AR	Training data	unlinked	24
AM	AS	Training data	unlinked	24
AM	AT	Training data	unlinked	36
AN	AN	Training data	linked	6
AN	AO	Training data	unlinked	16
AN	AP	Training data	unlinked	16
AN	AQ	Training data	unlinked	16
AN	AR	Training data	unlinked	16
AN	AS	Training data	unlinked	16
AN	AT	Training data	unlinked	24
AO	AO	Training data	linked	6
AO	AP	Training data	unlinked	16
AO	AQ	Training data	unlinked	16
AO	AR	Training data	unlinked	16
AO	AS	Training data	unlinked	16
AO	AT	Training data	unlinked	24
AP	AP	Training data	linked	6
AP	AQ	Training data	unlinked	16
AP	AR	Training data	unlinked	16
AP	AS	Training data	unlinked	16
AP	AT	Training data	unlinked	24
AQ	AQ	Training data	linked	6
AQ	AR	Training data	unlinked	16
AQ	AS	Training data	unlinked	16
AQ	AT	Training data	unlinked	24
AR	AR	Training data	linked	6
AR	AS	Training data	unlinked	16
AR	AT	Training data	unlinked	24
AS	AS	Training data	linked	6
AS	AT	Training data	unlinked	24
AT	AT	Training data	linked	15

## Sheet: Table.S3.performance_results
method	datatype	mcc.train	mcc.train.sd	tp.val	fn.val	tn.val	fp.val	fpr.val	fnr.val	error.val	mcc.val	J.val	data2	data	noise	transformation
Logistic regression	Pearson distance	0	0	0	222	2056	0	0	1	0.0974539	0	0	Pearson distance	Pearson distance	8 alkaloids	Untransformed
Logistic regression	Pearson distance	0	0	0	222	2056	0	0	1	0.0974539	0	0	Pearson distance	Pearson distance	8 alkaloids + 4 noise variables	Untransformed
Logistic regression	Pearson distance	0.671073	0.0632087	125	97	2056	0	0	0.436937	0.0425812	0.733277	0.563063	Pearson distance	Pearson distance	8 alkaloids	4th root
Logistic regression	Pearson distance	0	0	0	222	2056	0	0	1	0.0974539	0	0	Pearson distance	Pearson distance	8 alkaloids + 4 noise variables	4th root
Logistic regression	Pearson distance	0	0	0	222	2056	0	0	1	0.0974539	0	0	Pearson distance	Pearson distance	8 alkaloids	Log1p
Logistic regression	Pearson distance	0	0	0	222	2056	0	0	1	0.0974539	0	0	Pearson distance	Pearson distance	8 alkaloids + 4 noise variables	Log1p
RandomForest	Pearson distance	0.387096	0.0306701	101	121	1912	144	0.0700389	0.545045	0.11633	0.36847	0.384916	Pearson distance	Pearson distance	8 alkaloids	Untransformed
RandomForest	Pearson distance	0.100795	0.00638366	34	188	1938	118	0.057393	0.846847	0.134328	0.113807	0.0957602	Pearson distance	Pearson distance	8 alkaloids + 4 noise variables	Untransformed
RandomForest	Pearson distance	0.593706	0.0236688	154	68	2017	39	0.0189689	0.306306	0.046971	0.718593	0.674725	Pearson distance	Pearson distance	8 alkaloids	4th root
RandomForest	Pearson distance	0.139178	0.0247163	45	177	1987	69	0.0335603	0.797297	0.107989	0.23007	0.169142	Pearson distance	Pearson distance	8 alkaloids + 4 noise variables	4th root
RandomForest	Pearson distance	0.493397	0.0455825	127	95	2007	49	0.0238327	0.427928	0.0632133	0.608956	0.548239	Pearson distance	Pearson distance	8 alkaloids	Log1p
RandomForest	Pearson distance	0.085481	0.0389324	28	194	1970	86	0.0418288	0.873874	0.122915	0.114662	0.0842973	Pearson distance	Pearson distance	8 alkaloids + 4 noise variables	Log1p
Logistic regression	Single compounds	0.810269	0.0272971	182	40	2027	29	0.0141051	0.18018	0.0302897	0.824248	0.805715	Peak differences	Peak differences	8 alkaloids	Untransformed
Logistic regression	Single compounds	0.719846	0.0412987	140	82	2038	18	0.00875486	0.369369	0.0438982	0.725931	0.621876	Peak differences	Peak differences	8 alkaloids + 4 noise variables	Untransformed
Logistic regression	Single compounds	0.810269	0.0272971	182	40	2027	29	0.0141051	0.18018	0.0302897	0.824248	0.805715	Peak differences	Peak differences	8 alkaloids	4th root
Logistic regression	Single compounds	0.68303	0.0437122	139	83	2047	9	0.00437743	0.373874	0.0403863	0.748139	0.621749	Peak differences	Peak differences	8 alkaloids + 4 noise variables	4th root
Logistic regression	Single compounds	0.794675	0.044059	189	33	2027	29	0.0141051	0.148649	0.0272169	0.844072	0.837246	Peak differences	Peak differences	8 alkaloids	Log1p
Logistic regression	Single compounds	0.332789	0.0439482	39	183	2051	5	0.00243191	0.824324	0.0825285	0.373317	0.173244	Peak differences	Peak differences	8 alkaloids + 4 noise variables	Log1p
RandomForest	Single compounds	0.926327	0.0200312	169	53	2055	1	0.000486381	0.238739	0.023705	0.858587	0.760775	Peak differences	Peak differences	8 alkaloids	Untransformed
RandomForest	Single compounds	0.849694	0.0270451	140	82	2052	4	0.00194553	0.369369	0.0377524	0.766201	0.628685	Peak differences	Peak differences	8 alkaloids + 4 noise variables	Untransformed
RandomForest	Single compounds	0.930681	0.0232488	189	33	2054	2	0.000972763	0.148649	0.0153644	0.90996	0.850379	Peak differences	Peak differences	8 alkaloids	4th root
RandomForest	Single compounds	0.833702	0.0180453	146	76	2054	2	0.000972763	0.342342	0.0342406	0.790177	0.656685	Peak differences	Peak differences	8 alkaloids + 4 noise variables	4th root
RandomForest	Single compounds	0.935978	0.0194081	187	35	2053	3	0.00145914	0.157658	0.0166813	0.901948	0.840883	Peak differences	Peak differences	8 alkaloids	Log1p
RandomForest	Single compounds	0.79589	0.0300802	113	109	2054	2	0.000972763	0.490991	0.048727	0.688186	0.508036	Peak differences	Peak differences	8 alkaloids + 4 noise variables	Log1p
Logistic regression	2 compounds ratio differences	0.784788	0.322311	196	26	2056	0	0	0.117117	0.0114135	0.933733	0.882883	Pairwise ratio differences	Pairwise ratio differences	8 alkaloids	Untransformed
Logistic regression	2 compounds ratio differences	0.826411	0.0704327	180	42	2036	20	0.00972763	0.189189	0.0272169	0.839514	0.801083	Pairwise ratio differences	Pairwise ratio differences	8 alkaloids + 4 noise variables	Untransformed
Logistic regression	2 compounds ratio differences	0.784788	0.322311	196	26	2056	0	0	0.117117	0.0114135	0.933733	0.882883	Pairwise ratio differences	Pairwise ratio differences	8 alkaloids	4th root
Logistic regression	2 compounds ratio differences	0.826411	0.0704327	180	42	2036	20	0.00972763	0.189189	0.0272169	0.839514	0.801083	Pairwise ratio differences	Pairwise ratio differences	8 alkaloids + 4 noise variables	4th root
Logistic regression	2 compounds ratio differences	0	0	0	222	2034	22	0.0107004	1	0.107112	-0.0324494	-0.0107004	Pairwise ratio differences	Pairwise ratio differences	8 alkaloids	Log1p
Logistic regression	2 compounds ratio differences	0.716364	0.121838	118	104	2043	13	0.00632296	0.468468	0.0513608	0.669065	0.525209	Pairwise ratio differences	Pairwise ratio differences	8 alkaloids + 4 noise variables	Log1p
RandomForest	2 compounds ratio differences	0.972096	0.0162339	197	25	2054	2	0.000972763	0.112613	0.0118525	0.931046	0.886415	Pairwise ratio differences	Pairwise ratio differences	8 alkaloids	Untransformed
RandomForest	2 compounds ratio differences	0.956278	0.0316928	196	26	2054	2	0.000972763	0.117117	0.0122915	0.928428	0.88191	Pairwise ratio differences	Pairwise ratio differences	8 alkaloids + 4 noise variables	Untransformed
RandomForest	2 compounds ratio differences	0.972096	0.0162339	197	25	2054	2	0.000972763	0.112613	0.0118525	0.931046	0.886415	Pairwise ratio differences	Pairwise ratio differences	8 alkaloids	4th root
RandomForest	2 compounds ratio differences	0.956278	0.0316928	196	26	2054	2	0.000972763	0.117117	0.0122915	0.928428	0.88191	Pairwise ratio differences	Pairwise ratio differences	8 alkaloids + 4 noise variables	4th root
RandomForest	2 compounds ratio differences	0.977618	0.00760591	195	27	2055	1	0.000486381	0.121622	0.0122915	0.928455	0.877892	Pairwise ratio differences	Pairwise ratio differences	8 alkaloids	Log1p
RandomForest	2 compounds ratio differences	0.957277	0.0193044	194	28	2054	2	0.000972763	0.126126	0.0131694	0.923176	0.872901	Pairwise ratio differences	Pairwise ratio differences	8 alkaloids + 4 noise variables	Log1p
